# Supplementary material for: SARS-CoV-2 is transmitted via contact and via the air between ferrets
Source: Nat Commun. 2020 Jul 8;11:3496. doi: 10.1038/s41467-020-17367-2 (PMC7343828; doi:10.1038/s41467-020-17367-2)
Supplement: Supplementary file 4 — Source Data [file 41467_2020_17367_MOESM4_ESM.xlsx]

## Sheet: Figure 2
			SARS-CoV-2 RNA (40-Ct)
			days post-inoculation/exposure
			1	3	5	7	9	11	13	15	17	19	21
Set-up 1	Donor ferret	Throat swab	12.9323	20.3355	18.6305	18.1	5.5	4.6	0	ND	ND	ND	ND
		Nose swab	10.2388	19.9914	16.3111	13.3	6.1	1.7	0	ND	ND	ND	ND
		Rectal swab	7.4487	9.44612	8.70727	4.9	0	1.5	0	ND	ND	ND	ND
	Direct contact ferret	Throat swab	0	9.59992	23.3521	21	21.9	17.1	7.49923	3.62247	2.2	0	ND
		Nose swab	0	7.43204	14.3639	13.4	14.6	15.8	5.84907	4.4569	0	0	ND
		Rectal swab	0	1.66062	10.3881	5.3	6	6.8	0	0	0	0	ND
	Indirect recipient ferret	Throat swab	0	0	0	0	0	0	0	0	0	0	0
		Nose swab	0	0	0	0	0	0	0	0	0	0	0
		Rectal swab	0	0	0	0	0	0	0	0	0	0	0
			SARS-CoV-2 RNA (40-Ct)
			days post-inoculation/exposure
			1	3	5	7	9	11	13	15	17	19	21
Set-up 2	Donor ferret	Throat swab	16.121	21.0649	19.6543	14.2	6.1	3	0	ND	ND	ND	ND
		Nose swab	7.87556	18.6881	17.1304	11.3	5	1.9	0	ND	ND	ND	ND
		Rectal swab	6.32668	15.5501	1.54231	1.9	1.6	0	0	ND	ND	ND	ND
	Direct contact ferret	Throat swab	0	4.85485	20.3272	19.7	16.4	18.4	5.26183	6.11492	0	0	ND
		Nose swab	0	2.74673	5.57949	14.1	12	15.9	10.1807	0	3.2	0	ND
		Rectal swab	0	2.17492	5.76865	14.1	7.9	2.9	0	0	2.1	0	ND
	Indirect recipient ferret	Throat swab	0	0	0	6.2	19.2	22.6	18.8783	15.4	13.6	3.94801	0
		Nose swab	0	0	0	0	0	15.2	18.7238	12.1	4.6	1.98497	0
		Rectal swab	0	0	0	0	7	7.6	5.3313	3.7	0	0	0
			SARS-CoV-2 RNA (40-Ct)
			days post-inoculation/exposure
			1	3	5	7	9	11	13	15	17	19	21
Set-up 3	Donor ferret	Throat swab	18.0427	20.3521	15.98	20.2	16.1	12.8	5.37894	5.11037	5.4	2.07193	0
		Nose swab	9.78556	16.8122	15.479	15	10.2	0	0.995613	0	0	1.55121	0
		Rectal swab	10.3433	6.68954	8.29985	9	6	3.7	4.4123	2.03153	0	0	0
	Direct contact ferret	Throat swab	3.27716	11.6702	19.7765	19.5	15	8.1	0	0	ND	ND	ND
		Nose swab	1.20548	7.19411	10.8866	17.6	19.1	7.4	3.41587	0	ND	ND	ND
		Rectal swab	0	0	11.218	16.6	11.2	5.1	0	0	ND	ND	ND
	Indirect recipient ferret	Throat swab	0	15.7683	5.7	12.5	22.2	17.4	14.383	10	11.2	10.701	8.0451
		Nose swab	0	0	6.1	17.2	12.6	12.7	7.61417	0	2	1.6789	2.02367
		Rectal swab	0	0	0	10.3	13.5	1.6	0	0	0	0	2.12292
			SARS-CoV-2 RNA (40-Ct)
			days post-inoculation/exposure
			1	3	5	7	9	11	13	15	17	19	21
Set-up 4	Donor ferret	Throat swab	12.8347	19.7919	17.1044	12.5	10	5.9	11.6228	9.69468	0	ND	ND
		Nose swab	6.17578	15.1277	9.87331	15.4	7.9	3.3	2.02575	0	0	ND	ND
		Rectal swab	8.24911	17.2627	11.1297	4.8	0	0	0	2.14507	0	ND	ND
	Direct contact ferret	Throat swab	0	5.71243	22.7162	20.4	22.1	16.7	8.75041	8.46334	0	ND	ND
		Nose swab	0	6.66068	17.4652	13.4	18.3	14.5	4.69724	0	0	ND	ND
		Rectal swab	0	6.11998	12.031	6.8	10	13	0	0	0	ND	ND
	Indirect recipient ferret	Throat swab	0	15.1681	17.1	17.6	13.8	8	4.91473	5.6	6.2	0	ND
		Nose swab	0	0	18.3	15.9	16	0	0	0	0	0	ND
		Rectal swab	0	0	5.5	8.9	5.5	0	0	0	0	0	ND

## Sheet: Figure 3
Panel A
RBD ELISA (OD 450)
Donors	Direct contact	Indirect recipient
2.65	2.52	0.03
2.34	2.79	2.27
2.27	2.6	2.45
2.55	2.61	2.64
Panel B
PRNT
Donors	Direct contact	Indirect recipient
640	320	20
320	320	80
320	640	160
640	320	320

## Sheet: Supplementary Figure 2
			SARS-CoV-2 log10 TCID50(eq)/ml
			days post-inoculation/exposure
			1	3	5	7	9	11	13	15	17	19	21
Set-up 1	Donor ferret	Throat swab	1.07796	3.30114	2.78915	2.62983	-1	-1	-1	ND	ND	ND	ND
		Nose swab	0.269105	3.19782	2.09262	1.18839	-0.97377	-1	-1	ND	ND	ND	ND
		Rectal swab	-0.568754	0.0310691	-0.190807	-1	-1	-1	-1	ND	ND	ND	ND
	Direct contact ferret	Throat swab	-1	0.0772572	4.20702	3.5007	3.77097	2.32953	-0.55358	-1	-1	-1	ND
		Nose swab	-1	-0.573759	1.50789	1.21842	1.57878	1.93914	-1	-1	-1	-1	ND
		Rectal swab	-1	-1	0.313947	-1	-1	-0.76356	-1	-1	-1	-1	ND
	Indirect recipient ferret	Throat swab	-1	-1	-1	-1	-1	-1	-1	-1	-1	-1	-1
		Nose swab	-1	-1	-1	-1	-1	-1	-1	-1	-1	-1	-1
		Rectal swab	-1	-1	-1	-1	-1	-1	-1	-1	-1	-1	-1
			SARS-CoV-2 log10 TCID50(eq)/ml
			days post-inoculation/exposure
			1	3	5	7	9	11	13	15	17	19	21
Set-up 2	Donor ferret	Throat swab	2.03555	3.52019	3.09659	1.45866	-0.97377	-1	-1	ND	ND	ND	ND
		Nose swab	-0.44057	2.80645	2.33866	0.58779	-1	-1	-1	ND	ND	ND	ND
		Rectal swab	-0.905697	1.86409	-1	-1	-1	-1	-1	ND	ND	ND	ND
	Direct contact ferret	Throat swab	-1	-1	3.29865	3.11031	2.11932	2.71992	-1	-0.96929	-1	-1	ND
		Nose swab	-1	-1	-1	1.42863	0.798	1.96917	0.25167	-1	-1	-1	ND
		Rectal swab	-1	-1	-1	1.42863	-0.43323	-1	-1	-1	-1	-1	ND
	Indirect recipient ferret	Throat swab	-1	-1	-1	-0.94374	2.96016	3.98118	2.86357	1.81902	1.27848	-1	-1
		Nose swab	-1	-1	-1	-1	-1	1.75896	2.81716	0.82803	-1	-1	-1
		Rectal swab	-1	-1	-1	-1	-0.7035	-0.52332	-1	-1	-1	-1	-1
			SARS-CoV-2 log10 TCID50(eq)/ml
			days post-inoculation/exposure
			1	3	5	7	9	11	13	15	17	19	21
Set-up 3	Donor ferret	Throat swab	2.61262	3.30613	1.99319	3.26046	2.02923	1.03824	-1	-1	-1	-1	-1
		Nose swab	0.133003	2.24311	1.84275	1.6989	0.25746	-1	-1	-1	-1	-1	-1
		Rectal swab	0.300478	-0.796731	-0.313155	-0.1029	-1	-1	-1	-1	-1	-1	-1
	Direct contact ferret	Throat swab	-1	0.698971	3.13328	3.05025	1.6989	-0.37317	-1	-1	ND	ND	ND
		Nose swab	-1	-0.645209	0.46366	2.47968	2.93013	-0.58338	-1	-1	ND	ND	ND
		Rectal swab	-1	-1	0.563177	2.17938	0.55776	-1	-1	-1	ND	ND	ND
	Indirect recipient ferret	Throat swab	-1	1.92962	-1	0.94815	3.86106	2.41962	1.51361	0.1974	0.55776	0.407905	-0.389657
		Nose swab	-1	-1	-0.97377	2.35956	0.97818	1.00821	-0.519064	-1	-1	-1	-1
		Rectal swab	-1	-1	-1	0.28749	1.24845	-1	-1	-1	-1	-1	-1
			SARS-CoV-2 log10 TCID50(eq)/ml
			days post-inoculation/exposure
			1	3	5	7	9	11	13	15	17	19	21
Set-up 4	Donor ferret	Throat swab	1.04867	3.1379	2.33084	0.94815	0.1974	-1	0.684723	0.105712	-1	ND	ND
		Nose swab	-0.951013	1.73725	0.159354	1.81902	-0.43323	-1	-1	-1	-1	ND	ND
		Rectal swab	-0.328394	2.37839	0.536663	-1	-1	-1	-1	-1	-1	ND	ND
	Direct contact ferret	Throat swab	-1	-1	4.01608	3.32052	3.83103	2.20941	-0.177852	-0.264058	-1	ND	ND
		Nose swab	-1	-0.805397	2.43919	1.21842	2.68989	1.54875	-1	-1	-1	ND	ND
		Rectal swab	-1	-0.96777	0.80731	-0.76356	0.1974	1.0983	-1	-1	-1	ND	ND
	Indirect recipient ferret	Throat swab	-1	1.74939	2.32953	2.47968	1.33854	-0.4032	-1	-1	-0.94374	-1	ND
		Nose swab	-1	-1	2.68989	1.96917	1.9992	-1	-1	-1	-1	-1	ND
		Rectal swab	-1	-1	-1	-0.13293	-1	-1	-1	-1	-1	-1	ND

## Sheet: Supplementary Figure 3
			SARS-CoV-2 titers log10 TCID50/ml
			days post-inoculation/exposure
			1	3	5	7	9	11	13	15	17	19	21
Set-up 1	Donor ferret	Throat swab	0.75	2.5	0.5	0.5	0.5	0.5	0.5	ND	ND	ND	ND
		Nose swab	0.5	1.75	0.5	0.75	0.5	0.5	0.5	ND	ND	ND	ND
		Rectal swab	0.5	0.5	0.5	0.5	0.5	0.5	0.5	ND	ND	ND	ND
	Direct contact ferret	Throat swab	0.5	0.5	3.25	2	3.5	0.5	0.5	0.5	0.5	0.5	ND
		Nose swab	0.5	0.5	0.75	1	0.5	0.5	0.5	0.5	0.5	0.5	ND
		Rectal swab	0.5	0.5	0.5	0.5	0.5	0.5	0.5	0.5	0.5	0.5	ND
	Indirect recipient ferret	Throat swab	0.5	0.5	0.5	0.5	0.5	0.5	0.5	0.5	0.5	0.5	0.5
		Nose swab	0.5	0.5	0.5	0.5	0.5	0.5	0.5	0.5	0.5	0.5	0.5
		Rectal swab	0.5	0.5	0.5	0.5	0.5	0.5	0.5	0.5	0.5	0.5	0.5
			SARS-CoV-2 titers log10 TCID50/ml
			days post-inoculation/exposure
			1	3	5	7	9	11	13	15	17	19	21
Set-up 2	Donor ferret	Throat swab	0.5	2	1	0.5	0.5	0.5	0.5	ND	ND	ND	ND
		Nose swab	0.5	2.75	0.5	0.5	0.5	0.5	0.5	ND	ND	ND	ND
		Rectal swab	0.5	0.5	0.5	0.5	0.5	0.5	0.5	ND	ND	ND	ND
	Direct contact ferret	Throat swab	0.5	0.5	1.25	3	1.25	1	0.5	0.5	0.5	0.5	ND
		Nose swab	0.5	0.5	0.5	0.5	0.5	0.5	0.5	0.5	0.5	0.5	ND
		Rectal swab	0.5	0.5	0.5	0.5	0.5	0.5	0.5	0.5	0.5	0.5	ND
	Indirect recipient ferret	Throat swab	0.5	0.5	0.5	0.5	3	4.25	1.75	0.5	0.5	0.5	0.5
		Nose swab	0.5	0.5	0.5	0.5	0.5	1.5	1.75	0.5	0.5	0.5	0.5
		Rectal swab	0.5	0.5	0.5	0.5	0.5	0.5	0.5	0.5	0.5	0.5	0.5
			SARS-CoV-2 titers log10 TCID50/ml
			days post-inoculation/exposure
			1	3	5	7	9	11	13	15	17	19	21
Set-up 3	Donor ferret	Throat swab	2.5	0.75	0.5	0.5	0.5	0.5	0.5	0.5	0.5	0.5	0.5
		Nose swab	0.5	0.5	0.5	0.5	0.5	0.5	0.5	0.5	0.5	0.5	0.5
		Rectal swab	0.5	0.5	0.5	0.5	0.5	0.5	0.5	0.5	0.5	0.5	0.5
	Direct contact ferret	Throat swab	0.5	0.5	2.25	2.25	0.5	0.5	0.5	0.5	ND	ND	ND
		Nose swab	0.5	0.5	0.5	0.75	0.75	0.5	0.5	0.5	ND	ND	ND
		Rectal swab	0.5	0.5	0.5	0.5	0.5	0.5	0.5	0.5	ND	ND	ND
	Indirect recipient ferret	Throat swab	0.5	0.5	0.5	0.5	3	0.5	0.5	0.5	0.5	0.5	0.5
		Nose swab	0.5	0.5	0.5	1.5	0.5	0.5	0.5	0.5	0.5	0.5	0.5
		Rectal swab	0.5	0.5	0.5	0.5	0.5	0.5	0.5	0.5	0.5	0.5	0.5
			SARS-CoV-2 titers log10 TCID50/ml
			days post-inoculation/exposure
			1	3	5	7	9	11	13	15	17	19	21
Set-up 4	Donor ferret	Throat swab	0.5	0.75	0.75	0.5	0.5	0.5	0.5	0.5	0.5	ND	ND
		Nose swab	0.5	0.5	0.5	0.5	0.5	0.5	0.5	0.5	0.5	ND	ND
		Rectal swab	0.5	0.5	0.5	0.5	0.5	0.5	0.5	0.5	0.5	ND	ND
	Direct contact ferret	Throat swab	0.5	0.5	3	3	3	0.5	0.5	0.5	0.5	ND	ND
		Nose swab	0.5	0.5	1.75	1	1.5	0.5	0.5	0.5	0.5	ND	ND
		Rectal swab	0.5	0.5	0.5	0.5	0.5	0.5	0.5	0.5	0.5	ND	ND
	Indirect recipient ferret	Throat swab	0.5	0.5	1	1.25	0.5	0.5	0.5	0.5	0.5	0.5	ND
		Nose swab	0.5	0.5	1.75	0.5	0.5	0.5	0.5	0.5	0.5	0.5	ND
		Rectal swab	0.5	0.5	0.5	0.5	0.5	0.5	0.5	0.5	0.5	0.5	ND
